# Supplementary material for: Data on pigments and long-chain fatty compounds identified in Dietzia sp. A14101 grown on simple and complex hydrocarbons
Source: Data Brief. 2015 Jul 29;4:622–9. doi: 10.1016/j.dib.2015.07.022 (PMC4552950; doi:10.1016/j.dib.2015.07.022)
Supplement: Supplementary file 1 — Supplementary data [file mmc1.zip]

Archive with 7 entries (7 files):
- Source File Suppl Fig 4a-b-c Hvidsten.docx
- Source File Suppl Table 1 Hvidsten.docx
- Source File Suppl Table 2 Hvidsten.docx
- Source File Suppl Table 3 Hvidsten.docx
- Source File Suppl Fig 1 Hvidsten.docx
- Source File Suppl Fig 2 Hvidsten.docx
- Source File Suppl Fig 3 Hvidsten.pdf
